# Supplementary material for: Reduced macular vessel density and inner retinal thickness correlate with the severity of cerebral autosomal dominant arteriopathy with subcortical infarcts and leukoencephalopathy (CADASIL)
Source: PLoS One. 2022 May 26;17(5):e0268572. doi: 10.1371/journal.pone.0268572 (PMC9135286; doi:10.1371/journal.pone.0268572)
Supplement: S1 Dataset — (XLSX) [file pone.0268572.s001.xlsx]

## Sheet: OCT_all_eyes_35(59)
Patient_no	Case	Carrier	sex	Age_strata	Exon	Mutation	R544C	Onset_symptoms	Fx	Fx_high	Stroke_type	HTN	DM	Lipid	Smoking	Alcohol	Dementia	Psychiatric	Headache	Gait	GaitSpeed	CTh	WML_volume	CDR	Processing_Speed	Verbal_fluency	MMSE	Interval	CMB_type	CMB_Brainstem	CMB_Crebellum	CMB_BG	CMB_Th	CMB_IC	CMB_EC	CMB_CC	CMB_DPWM	CMB_F	CMB_P	CMB_T	CMB_O	CMB_I	CMB_total	possible_CMB	posisble_CSS	Lacune_Brainstem	Lacune_Cerebellum	Lacune_BG	Lacune_Th
001	1	0	1	60	11	R544C	1	1	1	1	3	1	0	0	0	0	1	0	0	6'13/6'75	0.652529	2.35568	53.5764	0.5	103	28	30	#REF!	3	15	0	1	14	0	0	0	0	3	2	22	4	0	61	N	0	0	0	0	0
001	1	0	1	60	11	R544C	1	1	1	1	3	1	0	0	0	0	1	0	0	6'13/6'75	0.652529	2.35568	53.5764	0.5	103	28	30	#REF!	3	15	0	1	14	0	0	0	0	3	2	22	4	0	61	N	0	0	0	0	0
002	1	0	1	80	11	R544C	1	1	1	0	2	1	0	0	1	1	1	1	0	10'79/13'27	0.370714	2.11206	36.138	1	94	17	17	#REF!	3	2	0	0	0	0	0	0	0	0	0	1	0	0	3	N	0	0	0	0	0
003	1	0	0	60	11	R544C	1	1	1	1	1	1	1	1	0	0	1	0	0	4'61/4'55	0.879121	2.39915	53.4056	0.5	81	52	27	#REF!	3	4	6	1	25	1	0	0	0	0	0	4	0	0	41	N	0	0	0	0	0
004	1	0	1	50	11	R544C	1	5	0	0	0	0	0	1	0	0	0	0	0	3'85/3'66	1.0929	2.43686	36.9258	0	102	32	29	#REF!	3	1	0	5	3	1	0	0	0	0	0	1	0	0	11	N	0	0	0	0	0
004	1	0	1	50	11	R544C	1	5	0	0	0	0	0	1	0	0	0	0	0	3'85/3'66	1.0929	2.43686	36.9258	0	102	32	29	#REF!	3	1	0	5	3	1	0	0	0	0	0	1	0	0	11	N	0	0	0	0	0
005	1	0	0	50	11	R544C	1	1	1	0	1	0	0	0	0	0	1	0	0	5'18/4'21	0.950119	2.48687	17.0062	0.5	81	30	28	#REF!	3	2	0	0	3	0	0	0	0	1	2	6	0	0	14	N	0	2	0	1	0
005	1	0	0	50	11	R544C	1	1	1	0	1	0	0	0	0	0	1	0	0	5'18/4'21	0.950119	2.48687	17.0062	0.5	81	30	28	#REF!	3	2	0	0	3	0	0	0	0	1	2	6	0	0	14	N	0	2	0	1	0
006	1	0	0	40	11	R544C	1	4	0	0	0	0	0	0	0	0	0	0	0	4'67/4'14	0.966184	2.3744	0.44902	0	99	44	30	#REF!	0	0	0	0	0	0	0	0	0	0	0	0	0	0	0	N	0	0	0	0	0
006	1	0	0	40	11	R544C	1	4	0	0	0	0	0	0	0	0	0	0	0	4'67/4'14	0.966184	2.3744	0.44902	0	99	44	30	#REF!	0	0	0	0	0	0	0	0	0	0	0	0	0	0	0	N	0	0	0	0	0
007	1	0	1	60	11	R544C	1	1	1	1	3	0	0	1	1	0	0	0	0	6'05/6'81	0.661157	2.28987	41.443	1	72	15	21	#REF!	3	7	3	9	24	0	0	0	0	0	1	11	1	2	58	N	0	4	0	4	2
008	1	0	1	60	11	R544C	1	1	1	1	1	1	1	1	1	1	1	0	0	4'80/4'19	0.954654	2.36042	23.2867	0.5		34	28	#REF!	3	4	0	0	2	0	0	0	0	1	0	1	0	1	9	N	0	3	0	4	2
008	1	0	1	60	11	R544C	1	1	1	1	1	1	1	1	1	1	1	0	0	4'80/4'19	0.954654	2.36042	23.2867	0.5		34	28	#REF!	3	4	0	0	2	0	0	0	0	1	0	1	0	1	9	N	0	3	0	4	2
009	1	0	0	50	11	R544C	1	2	1	0	0	1	0	1	0	0	1	1	0	4'88/4'00	1	2.51222	78.5864	0.5	89	29	29	#REF!	3	4	17	15	30	0	5	3	0	9	2	21	14	0	120	N	1	0	0	0	0
010	1	0	1	40	6	R332C	0	1	1	1	2	1	0	0	0	0	0	1	0	5'28/5'18	0.772201	2.56461	43.2781	0	100	46	29	#REF!	2	1	0	0	2	0	0	0	0	0	0	0	0	0	3	N	0	0	0	1	0
010	1	0	1	40	6	R332C	0	1	1	1	2	1	0	0	0	0	0	1	0	5'28/5'18	0.772201	2.56461	43.2781	0	100	46	29	#REF!	2	1	0	0	2	0	0	0	0	0	0	0	0	0	3	N	0	0	0	1	0
011	1	0	0	50	11	R544C	1	4	1	1	0	0	0	0	0	0	0	0	0	4'20/3'20	1.25	2.46255	0.72948	0	94	54	29	#REF!	0	0	0	0	0	0	0	0	0	0	0	0	0	0	0	N	0	0	0	0	0
011	1	0	0	50	11	R544C	1	4	1	1	0	0	0	0	0	0	0	0	0	4'20/3'20	1.25	2.46255	0.72948	0	94	54	29	#REF!	0	0	0	0	0	0	0	0	0	0	0	0	0	0	0	N	0	0	0	0	0
012	1	0	1	70	11	R544C p.Pro572Leu	1	2	1	0	0	0	0	0	0	0	0	1	0	3'55/3'23	1.23839	2.32598	37.9434	0.5	94	52	29	#REF!	3	0	0	0	3	0	0	0	1	0	0	0	0	0	4	N	0	1	1	0	2
013	1	0	1	60	11	R544C	1	3	1	1	0	0	0	1	1	0	1	0	0	5'93/5'56	0.715564	2.40788	40.5466	0	108	58	30	#REF!	3	0	0	0	2	0	1	0	1	0	1	3	1	1	10	N	0	0	0	6	0
014	1	0	1	70	11	R544C	1	1	1	0	2	1	0	1	1	0	1	1	0	3'62/3'44	1.16279	2.4498	42.5068	0.5	81	24	27	#REF!	3	0	0	2	3	0	1	0	0	1	1	10	1	2	21	N	1	0	0	0	2
014	1	0	1	70	11	R544C	1	1	1	0	2	1	0	1	1	0	1	1	0	3'62/3'44	1.16279	2.4498	42.5068	0.5	81	24	27	#REF!	3	0	0	2	3	0	1	0	0	1	1	10	1	2	21	N	1	0	0	0	2
015	1	0	0	60	11	R544C	1	2	1	1	1	0	1	0	0	0	1	0	0	4'33/4'71	0.923788	2.67604	56.4	0.5	108	31	28	#REF!	3	1	0	1	1	0	0	0	0	0	0	1	0	0	4	N	0	0	0	0	0
015	1	0	0	60	11	R544C	1	2	1	1	1	0	1	0	0	0	1	0	0	4'33/4'71	0.923788	2.67604	56.4	0.5	108	31	28	#REF!	3	1	0	1	1	0	0	0	0	0	0	1	0	0	4	N	0	0	0	0	0
016	1	0	0	50	11	R544C	1	1	1	1	1	0	0	0	0	0	0	0	1	4'00/3'99	1.00251	2.45838	40.1184	0	96	51	30	#REF!	3	2	0	1	5	0	0	0	0	0	0	3	0	0	11	N	0	0	0	0	1
016	1	0	0	50	11	R544C	1	1	1	1	1	0	0	0	0	0	0	0	1	4'00/3'99	1.00251	2.45838	40.1184	0	96	51	30	#REF!	3	2	0	1	5	0	0	0	0	0	0	3	0	0	11	N	0	0	0	0	1
017	1	0	0	40	11	R544C	1	4	1	1	0	1	1	0	0	0	0	0	0	3'77/3'48	1.14943	2.48428	3.1173	0	111	48	29	#REF!	0	0	0	0	0	0	0	0	0	0	0	0	0	0	0	N	0	0	0	0	0
017	1	0	0	40	11	R544C	1	4	1	1	0	1	1	0	0	0	0	0	0	3'77/3'48	1.14943	2.48428	3.1173	0	111	48	29	#REF!	0	0	0	0	0	0	0	0	0	0	0	0	0	0	0	N	0	0	0	0	0
018	1	0	0	60	11	R544C	1	6	1	1	0	1	1	1	0	0	0	0	1	4'36/3'76	1.06383	2.51957	61.8075	0.5	114	60	28	#REF!	0	0	0	0	0	0	0	0	0	0	0	0	0	0	0	N	0	0	0	0	0
018	1	0	0	60	11	R544C	1	6	1	1	0	1	1	1	0	0	0	0	1	4'36/3'76	1.06383	2.51957	61.8075	0.5	114	60	28	#REF!	0	0	0	0	0	0	0	0	0	0	0	0	0	0	0	N	0	0	0	0	0
019	1	0	1	60	11	R544C	1	2	1	1	0	0	0	0	0	0	0	0	0	3'35/2'40	1.66667	2.41656	33.1156	0				#REF!	0	0	0	0	0	0	0	0	0	0	0	0	0	0	0	N	0	0	0	0	0
019	1	0	1	60	11	R544C	1	2	1	1	0	0	0	0	0	0	0	0	0	3'35/2'40	1.66667	2.41656	33.1156	0				#REF!	0	0	0	0	0	0	0	0	0	0	0	0	0	0	0	N	0	0	0	0	0
020	1	0	1	60	11	R544C	1	1	0	0	2	1	0	1	0	0	0	1	0	44'41/47'26	0.0900698	2.37304	42.1957	0	97	33	30	#REF!	3	3	4	6	7	0	0	0	0	2	0	22	3	2	50	N	1	0	0	0	0
021	1	0	1	50	4	R141C	0	5	0	0	0	0	0	0	0	1	1	0	0	4'13/3'65	1.09589	2.49851	60.716	0.5	105	40	29	#REF!	3	0	0	0	2	1	0	0	0	1	2	0	0	0	6	N	0	0	0	1	0
021	1	0	1	50	4	R141C	0	5	0	0	0	0	0	0	0	1	1	0	0	4'13/3'65	1.09589	2.49851	60.716	0.5	105	40	29	#REF!	3	0	0	0	2	1	0	0	0	1	2	0	0	0	6	N	0	0	0	1	0
022	1	0	1	70	11	R544C	1	1	1	1	1	0	0	0	1	0	1	0	1	5'62/5'24	0.763359	2.30165	29.853	0.5	100	17	28	#REF!	3	2	0	1	0	0	1	0	0	0	0	2	0	1	7	N	0	0	0	1	1
022	1	0	1	70	11	R544C	1	1	1	1	1	0	0	0	1	0	1	0	1	5'62/5'24	0.763359	2.30165	29.853	0.5	100	17	28	#REF!	3	2	0	1	0	0	1	0	0	0	0	2	0	1	7	N	0	0	0	1	1
023	1	0	0	50	11	R544C	1	1	0	0	2	1	1	1	1	0	1	1	1	5'21/5'48	0.767754	2.37839	17.796	0.5	84	28	26	#REF!	3	0	0	4	8	0	0	0	0	2	0	0	0	2	16	N	1	0	0	0	0
023	1	0	0	50	11	R544C	1	1	0	0	2	1	1	1	1	0	1	1	1	5'21/5'48	0.767754	2.37839	17.796	0.5	84	28	26	#REF!	3	0	0	4	8	0	0	0	0	2	0	0	0	2	16	N	1	0	0	0	0
024	1	0	1	50	11	R544C	1	1	1	1	3	1	0	0	1	0	1	1	0	7'41/6'83	0.585652	2.20998	71.5322	2	51	3	12	#REF!	3	7	2	5	19	0	1	0	0	0	4	31	4	3	76	N	0	0	0	3	2
025	1	0	0	60	4	C155Y	0	5	1	1	0	0	0	1	0	0	1	0	1	3'65/3'78	1.09589	2.23214	77.3935	0.5	108	40	27	#REF!	3	0	0	4	16	0	1	0	0	1	0	6	1	0	29	N	0	0	0	1	0
025	1	0	0	60	4	C155Y	0	5	1	1	0	0	0	1	0	0	1	0	1	3'65/3'78	1.09589	2.23214	77.3935	0.5	108	40	27	#REF!	3	0	0	4	16	0	1	0	0	1	0	6	1	0	29	N	0	0	0	1	0
026	1	0	1	50	11	R544C	1	5	1	0	0	1	0	0	0	0	0	0	0	3'91/4'26	1.02302	2.36983	7.8745	0	111	31	29	#REF!	2	1	1	3	0	0	0	0	1	0	0	0	0	0	6	N	0	0	0	0	0
026	1	0	1	50	11	R544C	1	5	1	0	0	1	0	0	0	0	0	0	0	3'91/4'26	1.02302	2.36983	7.8745	0	111	31	29	#REF!	2	1	1	3	0	0	0	0	1	0	0	0	0	0	6	N	0	0	0	0	0
027	1	0	0	50	11	R544C (homozy)	1	1	1	1	1	0	0	1	0	0	0	0	0	3'63/3'77	1.10193	2.42457	22.5461	0	88	52	27	#REF!	0	0	0	0	0	0	0	0	0	0	0	0	0	0	0	N	0	0	0	0	0
027	1	0	0	50	11	R544C (homozy)	1	1	1	1	1	0	0	1	0	0	0	0	0	3'63/3'77	1.10193	2.42457	22.5461	0	88	52	27	#REF!	0	0	0	0	0	0	0	0	0	0	0	0	0	0	0	N	0	0	0	0	0
028	1	0	1	50	4	C155Y	0	1	1	1	1	1	0	1	1	0	0	0	0	4'19/3'35	1.19403	2.391	62.696	0.5	84	22	30	#REF!	3	2	2	2	16	0	0	1	1	1	2	9	0	1	37	N	0	0	0	2	0
028	1	0	1	50	4	C155Y	0	1	1	1	1	1	0	1	1	0	0	0	0	4'19/3'35	1.19403	2.391	62.696	0.5	84	22	30	#REF!	3	2	2	2	16	0	0	1	1	1	2	9	0	1	37	N	0	0	0	2	0
029	1	0	0	60	11	R544C	1	1	1	0	1	0	0	0	0	0	0	1	0	輪椅		2.39151	60.285	0.5	81	33	24	#REF!	3	1	1	0	0	0	0	0	0	5	0	2	1	0	10	N	0	0	0	0	0
029	1	0	0	60	11	R544C	1	1	1	0	1	0	0	0	0	0	0	1	0	輪椅		2.39151	60.285	0.5	81	33	24	#REF!	3	1	1	0	0	0	0	0	0	5	0	2	1	0	10	N	0	0	0	0	0
030	1	0	1	40	11	R544C	1	3	0	0	0	1	0	1	2	0	0	0	1	3'99/3'54	1.12994	2.45115	22.5166	0	108	48	30	#REF!	0	0	0	0	0	0	0	0	0	0	0	0	0	0	0	N	0	0	0	0	0
031	1	0	1	60	11	R544C	1	6	1	0	0	0	0	0	0	0	1	0	0	4'01/4'04	0.997506	2.48884	26.5241	0.5	103	31	28	#REF!	3	7	5	12	34	0	0	0	3	1	0	7	0	0	69	N	0	0	0	1	0
031	1	0	1	60	11	R544C	1	6	1	0	0	0	0	0	0	0	1	0	0	4'01/4'04	0.997506	2.48884	26.5241	0.5	103	31	28	#REF!	3	7	5	12	34	0	0	0	3	1	0	7	0	0	69	N	0	0	0	1	0
032	1	0	1	60	11	R544C	1	2	1	1	0	0	0	1	0	0	1	1	0	4'85/3'72	1.07527	2.33579	23.6225	0.5	103	24	29	#REF!	3	0	0	0	0	0	1	0	0	0	0	1	0	0	2	N	0	0	0	0	1
033	1	0	0	50	11	R544C	1	1	0	0	1	0	1	0	0	0	1	0	1	8'11/7'96	0.502513	2.45722	17.4364	0.5	81	26	27	#REF!	0	0	0	0	0	0	0	0	0	0	0	0	0	0	0	N	0	0	0	0	0
033	1	0	0	50	11	R544C	1	1	0	0	1	0	1	0	0	0	1	0	1	8'11/7'96	0.502513	2.45722	17.4364	0.5	81	26	27	#REF!	0	0	0	0	0	0	0	0	0	0	0	0	0	0	0	N	0	0	0	0	0
034	1	0	1	60	11	R544C	1	3	1	1	0	1	0	2	1	0	1	0	0	4'53/4'08	0.980392	2.54316	52.1011	0.5	102	26	26	#REF!	3	2	0	0	2	0	0	0	0	1	0	7	0	0	12	N	0	0	0	1	0
034	1	0	1	60	11	R544C	1	3	1	1	0	1	0	2	1	0	1	0	0	4'53/4'08	0.980392	2.54316	52.1011	0.5	102	26	26	#REF!	3	2	0	0	2	0	0	0	0	1	0	7	0	0	12	N	0	0	0	1	0
035	1	0	0	70	11	R544C	1	1	1	1	1	1	1	1	0	0	0	1	0	5'10/5'21	0.784314	2.38811	39.8601					#REF!	3	3	0	0	1	0	0	0	0	0	1	3	0	0	8	N	0	0	0	1	1
101	0	0	1	70
101	0	0	1	70
102	0	0	0	60
103	0	0	0	70
104	0	0	0	60
104	0	0	0	60
105	0	0	1	60
105	0	0	1	60
106	0	0	0	40
107	0	0	1	60
108	0	0	1	60
108	0	0	1	60
109	0	0	0	60
109	0	0	0	60
110	0	0	1	40
110	0	0	1	40
111	0	0	0	60
111	0	0	0	60
112	0	0	0	40
113	0	0	1	60
113	0	0	1	60
114	0	0	0	60
115	0	0	0	60
115	0	0	0	60
116	0	0	0	60
117	0	0	1	70
118	0	0	1	70
118	0	0	1	70
119	0	0	0	70
120	0	0	1	50
120	0	0	1	50
121	0	0	0	50
121	0	0	0	50
122	0	0	0	30
122	0	0	0	30
123	0	0	1	60
124	0	0	1	60
125	0	0	1	60
125	0	0	1	60
126	0	0	0	60
126	0	0	0	60
127	0	0	0	50
127	0	0	0	50
128	0	0	0	60
128	0	0	0	60
129	0	0	1	50
129	0	0	1	50
130	0	0	0	20
131	0	0	0	50
131	0	0	0	50
132	0	0	1	60
133	0	0	1	70
134	0	0	1	30
135	0	0	1	80
[truncated: 98 more columns]
